# Supplementary material for: Simultaneous Quantification of Nine Target Compounds in Traditional Korean Medicine, Bopyeo-Tang, Using High-Performance Liquid Chromatography–Photodiode Array Detector and Ultra-Performance Liquid Chromatography–Tandem Mass Spectrometry
Source: Molecules. 2024 Mar 6;29(5):1171. doi: 10.3390/molecules29051171 (PMC10934735; doi:10.3390/molecules29051171)
Supplement: Supplementary file 1 [file molecules-29-01171-s001.zip]

Archive with 1 entries (1 files):
- molecules-2883041-supplementary.pdf
